# Supplementary material for: Antibiotic susceptibility profiles among Campylobacter isolates obtained from international travelers between 2007 and 2014
Source: Eur J Clin Microbiol Infect Dis. 2017 Jun 17;36(11):2101–7. doi: 10.1007/s10096-017-3032-6 (PMC5653722; doi:10.1007/s10096-017-3032-6)
Supplement: Supplementary file 2 — (XLSX 60 kb) [file 10096_2017_3032_MOESM2_ESM.xlsx]

## Sheet: Blad1
Origin of isolate (ITM / Brussels )	Date of sampling	Year of sampling	Date of birth	Age	Gender	Nationality	Catogory of traveller	Travel destination	Region	Stool consistancy	HIV status (+/-/?)	Symptomatic patient (y/n/?)	Co-infections (y/n/?)	Which co-infection	Duration of symptoms before consultation (days)	Duration symptoms < 15 days	Duration sympotoms > 15 days	Duration symptoms > 30 days	Fever	Diarrhoea/ dysentery	Persistent after treatment / relaps	Comments	Isolate	MIC Azithromycin (mg/l)	MIC Ciprofloxacin (mg/l)	MIC AmoxyClav (mg/l)	MIC Doxycycline (mg/l)	MIC Meropenem (mg/l)	MIC Levofloxacin (mg/l)	MIC Tetracycline (mg/l)	MIC Erythromycin (mg/l)	Remarks
ITM	2007-07-02	2007	1957-09-27	49	Female	Germany	expat	Democratic republic of the Congo	Middle Africa	Loose stools	No data	Positive	Negative		6	Positive	Negative	Negative	Positive	Positive			Campylobacter jejuni	0.094	0.047	0.75	32	0.008	0.064	256	1
ITM	2007-07-13	2007	2005-09-03	1	Female	China	adoption	Switserland	Western Europe	Normal consistancy	Negative	Positive	Negative		No data	No data	No data	No data	Negative	Positive		arrived 8 weeks ago	Campylobacter jejuni	0.094	32	1	6	0.032	16	16	3
ITM	2007-07-27	2007	1980-04-12	27	Female	Belgium	tourism	India	Southern Asia	Normal consistancy	Negative	Negative	Positive	Enterobius	No data	No data	No data	No data	Negative	Negative			Campylobacter jejuni	0.19	32	1.5	0.25	0.064	6	0.38	2
ITM	2007-07-31	2007	1991-10-27	15	Male	Belgium	expat	Democratic republic of the Congo	Middle Africa	Normal consistancy	Negative	Negative	Positive	S mansoni	0	Positive	Negative	Negative	Negative	Negative			Campylobacter jejuni	0.094	0.064	1	0.064	0.016	0.064	0.125	1
ITM	2007-08-13	2007	1984-08-22	22	Male	Belgium	tourism	India	Southern Asia	Loose stools	Negative	Positive	Negative		28	Negative	Positive	Negative	Negative	Positive			Campylobacter jejuni	0.064	32	1	6	0.012	8	24	0.75
ITM	2007-09-07	2007	1982-12-28	24	Female	Belgium	tourism	India	Southern Asia	Loose stools	No data	Positive	Positive	Giardia lamblia	10	Positive	Negative	Negative	Negative	Positive			Campylobacter jejuni	0.125	32	4	0.064	0.094	32	0.094	0.38
ITM	2007-11-07	2007	1984-08-13	23	Female	Belgium	student	Ethopia	Eastern Africa	Loose stools	No data	Positive	Positive	Blastocystis	No data	No data	No data	No data	Negative	Positive		student	Campylobacter jejuni	0.064	0.064	0.5	0.032	0.023	0.032	0.094	0.38	48h 37°C
ITM	2007-11-07	2007	1963-05-16	44	Male	Belgium	tourism	Chili	South America	Loose stools	No data	Positive	Negative		28	Negative	Positive	Negative	Negative	Positive			Campylobacter jejuni	0.125	32	0.25	3	0.004	6	0.094	0.19	48h 37°C
ITM	2007-11-15	2007	1981-04-18	26	Female	Belgium	tourism	Indonesia	South-Eastern Asia	Normal consistancy	Negative	Positive	Negative		2	Positive	Negative	Negative	Positive	Positive			Campylobacter jejuni	0.125	32	8	24	2	32	256	4
ITM	2007-11-22	2007	1977-08-09	30	Male	Belgium	tourism	Peru	South America	Normal consistancy	Negative	Positive	Negative		5	Positive	Negative	Negative	Negative	Positive			Campylobacter jejuni	0.064	0.032	4	0.094	0.125	0.032	0.125	0.38
ITM	2007-11-26	2007	1937-10-04	70	Female	Belgium	tourism	Burkina Faso	Western Africa	Loose stools	No data	Positive	Positive	Giardia lamblia	14	Positive	Negative	Negative	Negative	Positive			Campylobacter jejuni	0.094	0.064	1	0.125	0.012	0.064	0.19	1.5
ITM	2007-12-14	2007	2006-02-14	1	Female	Belgium	tourism	Zambia	Eastern Africa	Normal consistancy	No data	Positive	Negative		No data	No data	No data	No data	Negative	Negative		hoest	Campylobacter jejuni	0.125	12	1.5	16	0.047	4	256	0.25
ITM	2007-12-19	2007	1981-04-21	26	Female	Ethiopian	VFR	Ethopia	Eastern Africa	Normal consistancy	Positive	Positive	Negative		14	Positive	Negative	Negative	Positive	Negative			Campylobacter jejuni	0.064	0.064	1	3	0.008	0.064	12	1
ITM	2008-01-14	2008	2006-10-04	1	Male	Belgium	tourism	Peru	South America	Loose stools	No data	Positive	Negative		8	Positive	Negative	Negative	Positive	Positive			Campylobacter jejuni	0.094	32	0.75	16	0.016	8	256	0.75
ITM	2008-04-04	2008	1951-04-07	56	Male	No data	No data	Democratic republic of the Congo	Middle Africa	No data	No data	No data	No data		No data	No data	No data	No data	No data	No data		patient not found	Campylobacter jejuni	0.047	0.064	0.75	0.094	0.012	0.064	0.125	1.5
ITM	2008-04-04	2008	1973-06-06	34	Female	Belgium	tourism	Senegal	Western Africa	Loose stools	No data	Positive	Negative		No data	No data	No data	No data	Positive	Positive			Campylobacter jejuni	0.064	0.094	0.75	0.094	0.008	0.047	0.125	1
ITM	2008-04-07	2008	1968-04-05	40	Female	Belgium	tourism	Indonesia	South-Eastern Asia	Normal consistancy	No data	Positive	Positive	Strongyloides	No data	No data	No data	No data	Negative	Negative		strongyloides sero	Campylobacter jejuni	0.047	0.064	1	0.125	0.012	0.047	0.125	1
ITM	2008-05-09	2008	1993-04-06	15	Female	Belgium	tourism	Senegal	Western Africa	Normal consistancy	No data	Positive	Negative		7	Positive	Negative	Negative	Positive	Negative			Campylobacter jejuni	0.064	32	0.75	16	0.008	3	128	1
ITM	2008-05-20	2008	2004-12-16	3	Female	Belgium	expat	Tanzania	Eastern Africa	Loose stools	No data	Positive	Negative		1	Positive	Negative	Negative	Positive	Positive			Campylobacter jejuni	0.125	32	0.25	3	0.004	4	24	0.75
ITM	2008-05-21	2008	1984-03-08	24	Female	Belgium	tourism	India	Southern Asia	Normal consistancy	No data	Positive	Negative		> 84	Negative	Negative	Positive	Negative	Positive			Campylobacter coli	0.064	32	1	8	0.012	4	128	0.5
ITM	2008-06-27	2008	2007-12-28	5	Male	ethiopian	adoption	Ethopia	Eastern Africa	Loose stools	Negative	Positive	Negative		No data	No data	No data	No data	Negative	Positive			Campylobacter jejuni	0.094	0.094	2	0.19	0.047	0.064	0.094	0.5
ITM	2008-07-07	2008	1976-05-05	32	Male	Cameroon	student	Cameroon	Middle Africa	Loose stools	Negative	Positive	Negative		56	Negative	Negative	Positive	Negative	Positive			Campylobacter jejuni	0.125	32	0.75	16	0.008	32	192	1.5
ITM	2008-08-11	2008	1987-10-15	20	Female	Belgium	tourism	Burkina Faso	Western Africa	Normal consistancy	No data	Positive	Negative		5	Positive	Negative	Negative	Negative	Positive			Campylobacter coli	0.125	0.19	0.75	0.094	0.008	0.064	0.125	0.5
ITM	2008-08-11	2008	1995-02-02	13	Male	Belgium	tourism	Guadeloupe	Carribean and Latin America	Loose stools	No data	Positive	Negative		3	Positive	Negative	Negative	Positive	Positive			Campylobacter coli	0.094	0.094	0.25	0.032	0.006	0.032	0.064	0.25
ITM	2008-09-23	2008	1965-10-09	42	Male	No data	No data	Nicaragua	Central America	No data	No data	No data	No data		No data	No data	No data	No data	No data	No data		patient not found	Campylobacter jejuni	0.25	32	0.75	4	0.008	32	6	3
ITM	2008-12-09	2008	1951-09-07	57	Female	Roumania	tourism	Dominican Republic	Carribean and Latin America	Normal consistancy	No data	Positive	Negative		3	Positive	Negative	Negative	Positive	Positive			Campylobacter jejuni	0.125	0.125	2	0.125	0.5	0.094	2	0.064
ITM	2008-12-15	2008	1976-08-17	32	Female	Belgium	expat	Zambia	Eastern Africa	Normal consistancy	Negative	Negative	Negative		0	Positive	Negative	Negative	Negative	Negative			Campylobacter jejuni	0.38	0.032	0.25	8	0.008	0.032	48	0.5
ITM	2008-12-18	2008	1985-04-20	23	Female	Belgium	tourism	India	Southern Asia	Loose stools	No data	Positive	Negative		3	Positive	Negative	Negative	Negative	Positive			Campylobacter jejuni	0.094	0.064	0.75	0.75	0.016	0.5	0.125	0.25
ITM	2008-12-19	2008	1978-06-28	30	Female	Belgium	tourism	Ivory coast	Western Africa	Loose stools	No data	Positive	Positive	Blastocystis hominis	4	Positive	Negative	Negative	Negative	Positive			Campylobacter jejuni	0.064	32	0.5	0.064	0.012	3	0.064	0.5
ITM	2009-01-08	2009	1983-02-01	25	Female	Belgium	tourism	India	Southern Asia	Loose stools	No data	Positive	Positive	Blastocystis hominis	10	Positive	Negative	Negative	Negative	Positive			Campylobacter jejuni	256	32	1	8	0.032	6	48	256
ITM	2009-01-30	2009	1980-11-02	28	Male	Belgium	tourism	Cambodia	South-Eastern Asia	Loose stools	No data	Positive	Positive	Blastocystis hominis	7	Positive	Negative	Negative	Negative	Positive			Campylobacter jejuni	0.19	32	1	6	0.032	32	128	0.75
ITM	2009-03-13	2009	2008-06-11	9	Female	Ethiopia	adoption	Ethopia	Eastern Africa	Normal consistancy	Negative	Negative	Positive	Giardia lamblia	0	Positive	Negative	Negative	Negative	Negative			Campylobacter jejuni	0.094	0.064	0.5	0.047	0.003	0.064	0.38	1.5
ITM	2009-03-16	2009	2008-07-02	8	Female	Cameroon	VFR	Cameroon	Middle Africa	Loose stools	No data	Positive	Negative		No data	No data	No data	No data	No data	Positive			Campylobacter jejuni	0.125	32	2	24	0.023	4	256	1
ITM	2009-03-30	2009	1972-09-10	36	Male	Belgium	tourism	Egypt	Northern Africa	Loose stools	Negative	Positive	Negative		32	Negative	Negative	Positive	Positive	Positive			Campylobacter jejuni	0.094	0.094	1	0.064	0.032	0.064	0.064	0.5
ITM	2009-04-22	2009	1983-06-11	25	Female	Belgium	tourism	India	Southern Asia	Loose stools	Negative	Positive	Negative		4	Positive	Negative	Negative	Positive	Positive			Campylobacter jejuni	0.19	32	0.25	64	0.002	32	256	1
ITM	2009-04-27	2009	1947-11-17	61	Male	Belgium	expat	Democratic republic of the Congo	Middle Africa	Normal consistancy	No data	Positive	Negative		21	Negative	Positive	Negative	Negative	Negative			Campylobacter jejuni	0.094	0.064	0.75	8	0.006	0.064	48	0.5
ITM	2009-06-16	2009	1971-04-23	38	Male	Belgium	tourism	Peru	South America	Loose stools	Negative	Positive	Negative		16	Negative	Positive	Negative	Positive	Positive			Campylobacter jejuni	0.125	32	0.75	8	0.012	32	24	0.5
ITM	2009-07-09	2009	1927-12-25	81	Female	Belgium	expat	Democratic republic of the Congo	Middle Africa	Loose stools	No data	Positive	Negative		1	Positive	Negative	Negative	Positive	Positive			Campylobacter jejuni	0.19	32	1.5	0.38	0.032	8	0.75	0.125
ITM	2009-07-20	2009	1971-12-15	37	Male	Belgium	tourism	Spain	Southern Europe	Loose stools	Positive	Positive	Negative		No data	No data	No data	No data	Positive	Positive			Campylobacter jejuni	0.047	0.094	0.5	0.032	0.003	0.064	0.064	0.38
ITM	2009-08-17	2009	1977-09-05	31	Female	Belgium	VFR	Ghana	Western Africa	Loose stools	No data	Positive	Negative		8	Positive	Negative	Negative	Positive	Positive			Campylobacter coli	0.125	0.125	0.75	48	0.016	0.064	96	1.5
ITM	2009-08-18	2009	1983-08-26	25	Male	Belgium	expat	Democratic republic of the Congo	Middle Africa	Loose stools	No data	Positive	Negative		4	Positive	Negative	Negative	Positive	Positive			Campylobacter jejuni	0.125	0.064	0.5	0.094	0.004	0.032	0.047	0.5
ITM	2009-09-23	2009	1981-09-18	28	Female	Belgium	tourism	India	Southern Asia	Loose stools	No data	Positive	Positive	Entamoeba hartmanni	14	Positive	Negative	Negative	Negative	Positive			Campylobacter jejuni	0.125	32	1	8	0.032	32	256	0.5
ITM	2009-09-30	2009	1982-07-22	27	Male	Belgium	tourism	Nepal	Southern Asia	Normal consistancy	Negative	Positive	Negative		14	Positive	Negative	Negative	Negative	Positive			Campylobacter jejuni	0.25	32	0.75	12	0.004	32	24	1
ITM	2009-10-05	2009	1965-08-16	44	Male	Belgium	business	Mali	Western Africa	Loose stools	Negative	Positive	Negative		No data	No data	No data	No data	Negative	Positive		frequent traveller	Campylobacter jejuni	0.38	0.125	0.75	8	0.006	0.047	24	0.5
ITM	2009-10-09	2009	1986-01-24	23	Male	Belgium	tourism	India	Southern Asia	Loose stools	No data	Positive	Positive	Giardia lamblia	21	Negative	Positive	Negative	Negative	Positive			Campylobacter jejuni	0.125	32	4	0.38	0.064	12	0.25	0.5
ITM	2009-11-10	2009	1971-05-16	38	Male	Belgium	tourism	Philippines	South-Eastern Asia	Loose stools	No data	Positive	Negative		No data	No data	No data	No data	Negative	Positive			Campylobacter jejuni	0.19	32	0.75	96	0.032	32	256	0.5
ITM	2009-11-12	2009	1966-03-21	43	Male	Belgium	tourism	China	Eastern Asia	Loose stools	Negative	Positive	Negative		No data	No data	No data	No data	Negative	Positive			Campylobacter jejuni	0.125	0.19	0.5	0.094	0.006	0.032	0.047	0.38
ITM	2009-12-04	2009	1985-03-24	24	Female	Belgium	student	Uganda	Eastern Africa	Loose stools	Negative	Positive	Negative		No data	No data	No data	No data	Positive	Positive			Campylobacter jejuni	0.38	0.125	0.5	0.094	0.004	0.047	0.064	0.25
ITM	2009-12-11	2009	1981-08-04	28	Female	Belgium	tourism	Kenya	Eastern Africa	Normal consistancy	No data	Positive	Negative		14	Positive	Negative	Negative	Positive	Positive			Campylobacter jejuni	0.125	0.125	0.75	0.094	0.006	0.032	0.094	0.25
ITM	2010-01-05	2010	1972-01-04	38	Male	Belgium	expat	Mozambique	Eastern Africa	Loose stools	Negative	Positive	Negative		56	Negative	Negative	Positive	Negative	Positive			Campylobacter jejuni	0.094	0.125	1	0.125	0.25	0.032	256	1.5
ITM	2010-01-06	2010	1971-12-08	38	Female	Belgium	business	Peru	South America	Normal consistancy	No data	Positive	Positive	Entamoeba coli	No data	No data	No data	No data	Negative	Positive		stewardess	Campylobacter jejuni	0.125	32	6	64	0.25	6	256	1.5
ITM	2010-02-02	2010	1959-10-22	50	Female	Belgium	tourism	Tanzania	Eastern Africa	Normal consistancy	No data	Positive	Negative		18	Negative	Positive	Negative	Negative	Positive			Campylobacter jejuni	0.125	32	0.75	16	0.006	32	128	1
ITM	2010-02-12	2010	1979-08-20	30	Male	Belgium	tourism	Democratic republic of the Congo	Middle Africa	Loose stools	No data	Positive	Negative		224	Negative	Negative	Positive	Negative	Positive			Campylobacter jejuni	0.19	32	0.5	32	0.004	4	32	0.75
ITM	2010-03-09	2010	1960-02-09	50	Male	Belgium	No data	India	Southern Asia	Loose stools	No data	Positive	Positive	Entamoeba Histolytica	21	Negative	Positive	Negative	Negative	Positive			Campylobacter jejuni	0.125	32	4	48	0.094	16	256	2
ITM	2010-03-29	2010	1982-02-15	28	Female	Belgium	No data	Cape verde	Western Africa	Normal consistancy	No data	Positive	Negative		No data	No data	No data	No data	Negative	Negative		nausea	Campylobacter jejuni	0.047	32	1.5	8	0.38	6	48	0.75
ITM	2010-04-02	2010	2008-09-11	1	Male	Belgium	VFR	Lesotho	Southern Africa	Normal consistancy	Negative	Negative	Negative		0	Positive	Negative	Negative	Negative	Negative			Campylobacter jejuni	0.25	0.38	3	0.19	0.064	0.064	0.25	0.75
ITM	2010-04-30	2010	2005-09-02	4	Male	Belgium	adoption	India	Southern Asia	Loose stools	Negative	Positive	Positive	Giardia lamblia, Hymenolepis nana	No data	No data	No data	No data	Negative	Positive			Campylobacter jejuni	0.023	0.125	0.75	24	0.016	0.032	256	0.75
ITM	2010-06-10	2010	1950-01-26	60	Male	Belgium	expat	Senegal	Western Africa	Normal consistancy	Negative	Negative	Negative		0	Positive	Negative	Negative	Negative	Negative			Campylobacter jejuni	0.094	32	0.25	4	0.004	8	24	0.75
ITM	2010-06-11	2010	2004-04-22	6	Female	Belgium	adoption	India	Southern Asia	Normal consistancy	Negative	Negative	Positive	Enterobius vermicularis	0	Positive	Negative	Negative	Negative	Negative			Campylobacter jejuni	0.064	32	1.5	0.25	0.016	8	16	0.75
ITM	2010-06-15	2010	1982-10-12	27	Male	Belgium	No data	Peru	South America	Loose stools	No data	Positive	Negative		5	Positive	Negative	Negative	Negative	Positive			Campylobacter jejuni	1	32	0.75	12	0.094	32	256	2
ITM	2010-06-29	2010	1993-01-01	17	Male	Mauritania	VFR (?)	Mauratina	Western Africa	Loose stools	Negative	Positive	Negative		0	Positive	Negative	Negative	Negative	Positive			Campylobacter jejuni	0.064	32	0.38	0.094	0.006	4	0.094	0.75
ITM	2010-07-02	2010	1978-04-10	32	Male	Belgium	No data	Indonesia	South-Eastern Asia	Loose stools	No data	Positive	Negative		16	Negative	Positive	Negative	Negative	Positive			Campylobacter jejuni	0.094	0.064	0.5	0.125	0.008	0.047	0.125	1.5
ITM	2010-07-16	2010	1982-08-27	27	Female	Belgium	No data	India	Southern Asia	Normal consistancy	Negative	Positive	Negative		0	Positive	Negative	Negative	Negative	Positive		diarrea stopped	Campylobacter jejuni	0.047	32	0.5	0.125	0.006	32	0.19	0.75
ITM	2010-07-16	2010	1995-01-25	15	Male	Belgium	expat	Democratic republic of the Congo	Middle Africa	Loose stools	No data	Positive	Negative		4	Positive	Negative	Negative	Negative	Positive			Campylobacter jejuni	0.125	0.125	1	0.125	0.032	0.032	256	0.5
ITM	2010-07-27	2010	1986-04-30	24	Male	Belgium	No data	India	Southern Asia	Loose stools	No data	Positive	Positive	Blastocystis hominis	14	Positive	Negative	Negative	Positive	Positive			Campylobacter jejuni	0.19	32	1	0.125	0.032	16	0.25	2
ITM	2010-07-28	2010	1953-03-15	57	Male	Belgium	No data	India	Southern Asia	Loose stools	No data	Positive	Negative		3	Positive	Negative	Negative	Positive	Positive			Campylobacter jejuni	0.19	1.5	1	0.125	0.006	2	0.094	0.5
ITM	2010-08-02	2010	1986-04-16	24	Female	Belgium	No data	India	Southern Asia	Loose stools	Negative	Positive	Negative		14	Positive	Negative	Negative	Negative	Positive			Campylobacter jejuni	0.032	8	0.5	0.064	0.006	6	0.064	0.5
ITM	2010-08-02	2010	1966-10-10	43	Female	Belgium	No data	India	Southern Asia	Loose stools	No data	Positive	Positive	Blastocystis hominis	3	Positive	Negative	Negative	Positive	Positive			Campylobacter jejuni	256	6	3	0.125	0.125	6	0.125	256
ITM	2010-08-04	2010	1962-11-04	47	Male	Belgium	business	Kenya	Eastern Africa	Loose stools	No data	Positive	Negative		No data	No data	No data	No data	Negative	Positive			Campylobacter jejuni	0.032	0.12	0.5	6	0.006	0.047	48	0.75
ITM	2010-08-13	2010	2000-01-06	10	Male	Belgium	tourism (?)	Indonesia	South-Eastern Asia	Normal consistancy	No data	Positive	Negative		1	Positive	Negative	Negative	Positive	Positive			Campylobacter jejuni	0.047	1.5	0.5	6	0.006	6	32	0.75
ITM	2010-08-16	2010	2000-02-24	10	Male	Belgium	VFR	Democratic republic of the Congo	Middle Africa	Loose stools	No data	Positive	Negative		No data	No data	No data	No data	No data	Positive			Campylobacter jejuni	0.094	4	0.75	0.19	0.004	4	0.094	0.75
ITM	2010-10-22	2010	1948-12-12	61	Female	No data	No data	Thailand	South-Eastern Asia	No data	No data	No data	No data		No data	No data	No data	No data	No data	No data		patient not found	Campylobacter jejuni	0.125	0.023	1	0.19	0.016	0.064	0.25	2
ITM	2011-02-23	2011	1983-06-16	27	Female	Belgium	No data	India	Southern Asia	Loose stools	Negative	Positive	Negative		No data	No data	No data	No data	No data	Positive			Campylobacter jejuni	256	32	1.5	0.25	0.032	32	0.5	256
ITM	2011-09-23	2011	2009-02-20	2	Female	Ethiopian	adoption	Ethopia	Eastern Africa	Loose stools	Negative	Positive	Positive	Giardia lamblia, Hymenolepis nana, Strongyloides	No data	No data	No data	No data	Negative	Positive			Campylobacter jejuni	0.064	6	0.5	4	0.006	4	24	0.5
ITM	2011-10-11	2011	1988-11-12	22	Female	Belgium	student	Ethopia	Eastern Africa	Loose stools	No data	Positive	Positive	Giardia lamblia	21	Negative	Positive	Negative	Negative	Positive			Campylobacter jejuni	0.064	32	1	0.25	0.032	32	0.38	1.5
ITM	2011-10-31	2011	1946-03-21	65	Male	Belgium	tourism	Peru	South America	Loose stools	No data	Positive	Negative		14	Positive	Negative	Negative	Positive	Positive			Campylobacter jejuni	0.19	32	1	0.25	0.047	16	0.25	1
ITM	2011-12-16	2011	2010-11-14	1	Male	Ethiopian	adoption	Ethopia	Eastern Africa	Loose stools	Negative	Positive	Positive	Giardia lamblia	No data	No data	No data	No data	Negative	Positive			Campylobacter jejuni	0.064	0.032	0.38	0.064	0.08	0.047	0.064	0.5
ITM	2011-12-16	2011	2011-03-15	9	Female	Ethiopian	adoption	Ethopia	Eastern Africa	Normal consistancy	Negative	Negative	Negative		0	Positive	Negative	Negative	Negative	Negative			Campylobacter jejuni	0.125	0.016	0.5	0.125	0.004	0.064	256	0.75
ITM	2011-12-29	2011	1978-12-21	33	Female	Belgium	No data	Indonesia	South-Eastern Asia	Normal consistancy	No data	Positive	Negative		14	Positive	Negative	Negative	Negative	Positive			Campylobacter jejuni	0.25	32	1.5	32	0.125	32	256	1.5
ITM	2012-01-05	2012	1981-10-12	30	Male	Ethiopian	HIV/STI clinic	Ethopia	Eastern Africa	Normal consistancy	Negative	Positive	Negative		7	Positive	Negative	Negative	Positive	Positive			Campylobacter jejuni	0.19	32	2	16	0.032	32	256	0.75
ITM	2012-01-27	2012	1963-06-07	48	Female	Belgium	expat	Guinée-Conakry	Western Africa	Normal consistancy	No data	Positive	Negative		7	Positive	Negative	Negative	Negative	Positive			Campylobacter jejuni	0.064	0.047	1	0.094	0.008	0.064	0.094	0.38
ITM	2012-02-15	2012	1969-03-09	42	Male	Belgium	business/research	India	Southern Asia	Loose stools	Negative	Positive	Positive	Giardia lamblia, Blastocystis hominis, Entamoeba hartmanni	0	Positive	Negative	Negative	Negative	Positive		symptoms gone	Campylobacter jejuni	0.064	32	0.5	8	0.006	8	64	1
ITM	2012-03-15	2012	1990-03-03	22	Female	Belgium	humanitarian	Cambodia	South-Eastern Asia	Loose stools	Negative	Positive	Negative		112	Negative	Negative	Positive	Negative	Positive			Campylobacter jejuni	0.125	12	1.5	8	0.032	6	32	1
ITM	2012-03-22	2012	1987-03-17	25	Male	No data	No data	India	Southern Asia	No data	No data	No data	No data		No data	No data	No data	No data	No data	No data		patient not found	Campylobacter jejuni	0.094	32	0.75	0.094	0.006	32	0.094	1.5
ITM	2012-04-05	2012	1956-06-29	55	Male	Guinée	VFR	Guinée-Conakry	Western Africa	Normal consistancy	No data	Negative	Positive	Endolimax nana	0	Positive	Negative	Negative	Negative	Negative			Campylobacter jejuni	0.047	0.016	0.125	0.094	0.002	0.032	0.064	0.25
ITM	2012-05-16	2012	1990-06-20	21	Female	Belgium	No data	Tanzania	Eastern Africa	Normal consistancy	No data	Positive	Positive	Blastocystis hominis	1	Positive	Negative	Negative	Negative	Positive		1 week diarrea, 1 month ago	Campylobacter jejuni	0.094	4	0.25	4	0.006	3	16	0.75
ITM	2012-05-23	2012	1989-05-18	23	Female	Belgium	No data	Peru	South America	Loose stools	Negative	Positive	Negative		> 84	Negative	Negative	Positive	Negative	Positive			Campylobacter jejuni	0.25	32	1	12	0.032	32	96	3
ITM	2012-06-04	2012	1991-06-20	20	Female	Belgium	student	India	Southern Asia	Loose stools	No data	Positive	Negative		4	Positive	Negative	Negative	Positive	Positive			Campylobacter jejuni	256	32	1.5	6	0.012	32	24	256
ITM	2012-06-11	2012	1990-07-10	21	Female	Belgium	No data	Uganda	Eastern Africa	Loose stools	Negative	Positive	Negative		56	Negative	Negative	Positive	Negative	Positive			Campylobacter jejuni	0.19	0.047	0.5	0.125	0.006	0.047	0.125	0.75
ITM	2012-07-03	2012	1950-02-19	62	Male	Central African Republic	VFR	Central African Republic	Middle Africa	Normal consistancy	Negative	Negative	Positive	Dientamoeba fragilis, C. menslini (?)	0	Positive	Negative	Negative	Negative	Negative			Campylobacter jejuni	0.094	0.032	2	0.125	0.047	0.032	0.125	0.5
ITM	2012-07-06	2012	1976-05-01	36	Female	No data	No data	Indonesia	South-Eastern Asia	No data	No data	No data	No data		No data	No data	No data	No data	No data	No data		patient not found	Campylobacter jejuni	0.125	32	2	32	0.25	32	256	1.5
ITM	2012-07-10	2012	1977-09-11	34	Male	Brazil	VFR (?)	Brazil	South America	Loose stools	Negative	Positive	Negative		No data	No data	No data	No data	Negative	Positive			Campylobacter jejuni	0.032	0.19	1	0.064	0.012	0.032	0.064	0.75
ITM	2012-08-07	2012	1995-08-31	16	Female	Belgium	tourism (?)	Benin	Western Africa	Loose stools	No data	Positive	Negative		> 7	Positive	Negative	Negative	Negative	Positive			Campylobacter jejuni	0.032	0.064	0.75	0.125	0.006	0.047	0.125	0.75
ITM	2012-08-13	2012	1956-05-03	56	Female	Belgium	No data	Tanzania	Eastern Africa	Loose stools	No data	Positive	Negative		No data	No data	No data	No data	No data	Positive		no contact in medar	Campylobacter jejuni	0.125	0.094	0.75	0.19	0.006	0.064	0.125	1
ITM	2012-09-04	2012	1967-04-06	45	Female	Belgium	No data	India	Southern Asia	Loose stools	Negative	Positive	Positive	Dientamoeba fragilis	3	Positive	Negative	Negative	Positive	Negative			Campylobacter jejuni	0.094	32	1	0.25	0.047	8	0.25	2
ITM	2012-09-04	2012	1977-10-05	34	Male	Belgium	business/research	Ivory coast	Western Africa	Loose stools	No data	Positive	No data		2	Positive	Negative	Negative	Negative	Positive			Campylobacter jejuni	0.047	0.047	0.5	0.064	0.012	0.094	0.19	0.75
ITM	2012-09-26	2012	1974-01-28	38	Female	Belgium	business/research	Senegal	Western Africa	Normal consistancy	Negative	Positive	Negative		28	Negative	Positive	Negative	Negative	Positive			Campylobacter jejuni	0.125	0.064	0.75	0.125	0.006	0.047	0.064	0.75
ITM	2012-09-28	2012	1942-11-30	69	Female	Belgium	tourism (?)	India	Southern Asia	Normal consistancy	No data	Negative	Negative		No data	No data	No data	No data	No data	Negative		no contact in medar	Campylobacter jejuni	0.125	0.064	0.75	0.094	0.012	0.047	0.125	1
ITM	2012-10-02	2012	1987-09-07	25	Male	Belgium	No data	India	Southern Asia	Normal consistancy	No data	Positive	Negative		2	Positive	Negative	Negative	Positive	Positive			Campylobacter jejuni	0.094	32	1	0.125	0.012	6	0.25	1
ITM	2012-10-09	2012	1962-07-28	50	Female	Belgium	tourism	Malasia	South-Eastern Asia	Loose stools	No data	Positive	Negative	Sarcocystosis	< 7	Positive	Negative	Negative	Negative	Positive		sarcocystosis	Campylobacter jejuni	0.094	0.125	1	0.125	0.012	0.094	0.047	1
ITM	2012-10-15	2012	1966-07-26	46	Male	Italy	No data	Chad	Middle Africa	Loose stools	No data	Positive	Negative		2	Positive	Negative	Negative	Positive	Positive			Campylobacter jejuni	0.094	32	1.5	12	0.047	4	256	0.5
ITM	2012-10-16	2012	1964-05-23	48	Female	Belgium	business/research	Burkina Faso	Western Africa	Loose stools	No data	Positive	Negative		2	Positive	Negative	Negative	Positive	Positive			Campylobacter jejuni	0.125	32	1.5	4	1.5	4	32	0.75
ITM	2012-10-26	2012	2011-11-24	11	Male	Belgium	VFR	Maroc	Northern Africa	Loose stools	No data	Positive	Negative		> 28	Negative	Positive	Negative	Positive	Positive			Campylobacter jejuni	0.064	0.125	1.5	0.094	0.125	0.094	0.19	1
ITM	2012-12-12	2012	1982-08-09	30	Female	Belgium	No data	Indonesia	South-Eastern Asia	Constipation	Negative	Positive	Negative		7	Positive	Negative	Negative	Positive	Negative			Campylobacter jejuni	0.064	0.094	1	0.125	0.047	0.064	0.125	0.75
ITM	2013-01-08	2013	1946-05-26	66	Male	Belgium	tourism (?)	Indonesia	South-Eastern Asia	Loose stools	No data	Positive	Negative		3	Positive	Negative	Negative	Positive	Positive			Campylobacter jejuni	256	0.125	1.5	3	0.19	0.094	48	256
ITM	2013-01-10	2013	1990-03-03	22	Female	No data	No data	Benin	Western Africa	Loose stools	No data	Positive	Negative		> 28	Negative	Positive	Negative	Negative	Positive			Campylobacter jejuni	0.125	32	0.75	0.064	0.064	4	0.094	0.5
ITM	2013-04-15	2013	1949-11-10	63	Male	Belgium	tourism	Brazil	South America	Normal consistancy	No data	Positive	Negative		14	Positive	Negative	Negative	Positive	Positive			Campylobacter jejuni	0.094	0.094	1.5	0.094	0.125	0.047	0.094	0.75
ITM	2013-05-10	2013	1984-03-08	29	Female	Belgium	tourism	Peru	South America	Loose stools	No data	Positive	Negative		5	Positive	Negative	Negative	Positive	Positive			Campylobacter jejuni	0.064	32	0.5	3	0.064	4	48	0.5
ITM	2013-05-21	2013	1964-02-16	49	Male	Belgium	expat	India	Southern Asia	No data	No data	Positive	Negative		84	Negative	Negative	Positive	Negative	Positive			Campylobacter jejuni	0.047	32	1	0.064	0.125	6	0.094	1
ITM	2013-07-19	2013	1953-11-17	59	Male	Belgium	expat	Thailand	South-Eastern Asia	Normal consistancy	Negative	Negative	Negative		No data	No data	No data	No data	Negative	Negative			Campylobacter jejuni	0.032	0.064	1	0.094	0.064	0.047	0.125	0.38
ITM	2013-07-25	2013	1984-05-16	29	Male	Belgium	expat	Democratic republic of the Congo	Middle Africa	No data	Negative	Positive	Negative		2	Positive	Negative	Negative	Positive	Positive			Campylobacter jejuni	0.064	0.064	0.75	0.094	0.047	0.064	0.19	3
ITM	2013-08-06	2013	1985-02-16	28	Male	Belgium	tourism	Indonesia	South-Eastern Asia	Loose stools	No data	Positive	Negative		13	Positive	Negative	Negative	Negative	Positive			Campylobacter jejuni	0.25	32	1.5	8	0.38	32	64	1.5
ITM	2013-08-20	2013	1969-08-10	44	Male	Sudan	VFR	Sudan	Northern Africa	Loose stools	Positive	Positive	Negative		5	Positive	Negative	Negative	Positive	Positive			Campylobacter jejuni	0.125	0.125	1	0.094	0.008	0.125	0.094	1.5
ITM	2013-08-30	2013	1983-10-28	29	Male	Belgium	expat	Democratic republic of the Congo	Middle Africa	Loose stools	Negative	Positive	Negative		2	Positive	Negative	Negative	Positive	Positive			Campylobacter jejuni	0.094	0.047	0.75	0.19	0.012	0.125	0.047	0.75
ITM	2013-09-04	2013	1984-02-02	29	Female	Belgium	tourism	Ecuador	South America	Normal consistancy	No data	Positive	Negative		14	Positive	Negative	Negative	Negative	Positive			Campylobacter jejuni	0.094	12	0.5	4	0.006	8	48	0.75
ITM	2013-09-06	2013	1981-01-03	32	Male	Belgium	tourism	Vietnam	South-Eastern Asia	No data	No data	Positive	Negative		168	Negative	Negative	Positive	Negative	Positive		stay in Vietnam en Sr Lanka 3 years before!; so domestic probably	Campylobacter jejuni	0.5	0.125	1	0.064	0.008	0.047	0.094	1.5
ITM	2013-09-27	2013	1993-11-28	19	Male	Belgium	tourism	Greece	Southern Europe	Loose stools	Negative	Positive	Negative		7	Positive	Negative	Negative	Negative	Positive			Campylobacter jejuni	0.094	0.032	0.38	0.064	0.006	0.047	0.125	0.5
ITM	2013-10-14	2013	1951-04-11	62	Male	Belgium	expat	Democratic republic of the Congo	Middle Africa	Loose stools	No data	Positive	Negative		14	Positive	Negative	Negative	Negative	Positive			Campylobacter jejuni	0.125	32	1	8	0.023	32	256	0.75
ITM	2013-10-14	2013	1975-01-02	38	Female	Belgium	tourism	Peru	South America	Loose stools	No data	Positive	Negative		4	Positive	Negative	Negative	Negative	Positive			Campylobacter jejuni	0.19	32	1	8	0.032	32	256	1
ITM	2013-10-15	2013	1968-07-03	45	Male	Belgium	business	Cameroon	Middle Africa	Loose stools	No data	Positive	Negative		7	Positive	Negative	Negative	Positive	Positive		pilot	Campylobacter jejuni	256	32	2	24	0.047	4	256	256
ITM	2013-10-18	2013	1987-08-02	26	Male	does not correspond!!	No data	Democratic republic of the Congo	Middle Africa	No data	No data	No data	No data		No data	No data	No data	No data	No data	No data			Campylobacter jejuni	0.064	0.094	0.75	0.064	0.004	0.047	0.125	0.5
ITM	2013-10-28	2013	1984-08-15	29	Female	Belgium	humanitarian	Benin	Western Africa	Loose stools	No data	Positive	Negative		10	Positive	Negative	Negative	Negative	Positive			Campylobacter jejuni	0.19	0.125	0.75	0.125	0.008	0.064	0.19	1
ITM	2013-11-29	2013	1978-06-15	35	Female	Belgium	expat	Malawi	Eastern Africa	Loose stools	Negative	Positive	Negative		32	Negative	Negative	Positive	Negative	Positive		pregnant 25W	Campylobacter species	0.064	32	2	16	0.125	12	96	1.5
ITM	2013-12-19	2013	1955-08-05	58	Female	No data	No data	India	Southern Asia	No data	No data	No data	No data		No data	No data	No data	No data	No data	No data		no contact in Medar	Campylobacter jejuni	0.064	0.064	1	0.064	0.012	0.047	0.125	0.5
ITM	2014-01-16	2014	1985-09-24	28	Male	Belgium	tourism	Rwanda	Eastern Africa	Loose stools	Negative	Positive	Negative		5	Positive	Negative	Negative	Negative	Positive			Campylobacter species	0.064	0.023	1.5	0.032	0.023	0.032	0.19	0.38	ox+ cat+ gram-
ITM	2014-04-04	2014	1954-04-15	59	Female	No data	No data	India	Southern Asia	No data	No data	No data	No data		No data	No data	No data	No data	No data	No data		no contact in Medar	Campylobacter jejuni	0.125	32	0.75	3	0.008	6	32	0.5
ITM	2014-05-26	2014	1978-04-11	36	Female	No data	No data	Sudan	Northern Africa	No data	No data	No data	No data		No data	No data	No data	No data	No data	No data		no contact in Medar	Campylobacter jejuni	0.125	32	0.75	0.047	0.008	4	0.064	0.5
ITM	2014-06-25	2014	1979-02-06	35	Male	Belgium	tourism	Thailand	South-Eastern Asia	Loose stools	Negative	Positive	Negative		4	Positive	Negative	Negative	Negative	Positive			Campylobacter species	0.125	32	1.5	0.25	0.032	6	0.38	1.5	ox+ cat+ gram-
ITM	2014-06-27	2014	2012-09-21	1	Female	Burkina Faso	adoption	Burkina Faso	Western Africa	Loose stools	Negative	Positive	Positive	Giardia lamblia	21	Negative	Positive	Negative	Negative	Positive			Campylobacter jejuni	0.125	0.094	0.75	0.19	0.006	0.047	0.064	1
ITM	2014-06-30	2014	1961-03-16	53	Female	Belgium	tourism	Uganda	Eastern Africa	Normal consistancy	Negative	Positive	Negative		6	Positive	Negative	Negative	Negative	Positive		cured with norflo spontaneously taken	Campylobacter jejuni	0.047	32	0.5	24	0.004	3	256	0.5
ITM	2014-07-25	2014	1991-05-24	23	Female	Belgium	tourism	India	Southern Asia	Normal consistancy	No data	Positive	Negative		4	Positive	Negative	Negative	Positive	Positive			Campylobacter jejuni	256	32	0.75	12	0.008	16	256	256
ITM	2014-08-05	2014	1987-11-12	26	Female	Belgium	expat	Tanzania	Eastern Africa	Normal consistancy	Negative	Negative	Negative		No data	No data	No data	No data	Negative	Negative			Campylobacter jejuni	0.38	32	1.5	12	0.008	32	256	2
ITM	2014-08-14	2014	1969-08-07	45	Female	Belgium	tourism	Indonesia	South-Eastern Asia	Normal consistancy	No data	Positive	Negative		2	Positive	Negative	Negative	Negative	Positive		son also ill	Campylobacter jejuni	0.25	32	1.5	32	0.5	32	256	1
ITM	2014-08-19	2014	1989-06-05	25	Male	Belgium	tourism	Vietnam	South-Eastern Asia	Loose stools	No data	Positive	Negative		3	Positive	Negative	Negative	Positive	Positive			Campylobacter jejuni	0.125	16	1.5	3	0.094	3	48	0.5
ITM	2014-09-03	2014	1988-01-01	26	Female	Belgium	tourism	Indonesia	South-Eastern Asia	Normal consistancy	No data	Positive	Positive	Acute Dengue	7	Positive	Negative	Negative	Positive	Positive			Campylobacter jejuni	0.094	32	1	16	0.064	32	256	0.5
ITM	2014-09-05	2014	2013-04-20	1	Female	Ethiopian	adoption	Ethopia	Eastern Africa	Loose stools	Negative	Positive	Positive	Giardia lamblia	28	Negative	Positive	Negative	Negative	Positive			Campylobacter jejuni	0.064	0.047	0.75	0.094	0.023	0.094	0.25	0.5
ITM	2014-09-12	2014	2012-01-01	2	Male	Burkina Faso	adoption	Burkina Faso	Western Africa	Normal consistancy	Negative	Negative	Positive	Giardia lamblia	No data	No data	No data	No data	Negative	Negative			Campylobacter jejuni	0.094	0.125	1	0.25	0.012	0.064	0.19	0.75
ITM	2014-09-18	2014	1988-12-17	25	Female	Belgium	tourism	Maroc	Northern Africa	Loose stools	No data	Positive	Negative		18	Negative	Positive	Negative	Negative	Positive			Campylobacter jejuni	0.047	32	0.75	24	0.006	32	256	1
ITM	2014-09-26	2014	2012-04-18	2	Female	Ethiopian	adoption	Ethopia	Eastern Africa	Loose stools	Negative	Positive	Positive	Giardia lamblia	No data	No data	No data	No data	Negative	Positive			Campylobacter jejuni	0.064	0.032	1	0.064	0.008	0.25	0.094	0.032
ITM	2014-10-06	2014	1959-10-23	54	Male	Belgium	No data	Cambodia	South-Eastern Asia	No data	No data	No data	No data		No data	No data	No data	No data	No data	No data		no contact fiche in Medar, no report	Campylobacter jejuni	0.047	32	1	0.064	0.012	6	0.125	0.25
ITM	2014-11-03	2014	1981-09-11	33	Female	Belgium	tourism	Nepal	Southern Asia	Loose stools	No data	Positive	Negative		2	Positive	Negative	Negative	Negative	Positive	Yes	Not cured after 5d biclar (culture still + on 14/11)	Campylobacter jejuni	256	32	2	32	0.032	32	256	256	ox+ cat+ gram-
ITM	2014-11-03	2014	1983-01-12	31	Male	Belgium	tourism	Nepal	Southern Asia	Loose stools	No data	Positive	Negative		5	Positive	Negative	Negative	Positive	Positive	Yes	relapse symptom under biclar; no further culture	Campylobacter species	0.25	32	3	24	0.19	24	256	1.5
Brussels Survey	02/07/2013	2013	26/03/2012	1	Female	Belgium	tourism (?)	Maroc	Northern Africa	Persistant loose stools	No data	Positive	No data		No data	No data	No data	No data	Positive	Positive		38-39°C	Campylobacter jejuni	0.25	0.094	1	48	0.023	0.19	256	1
Brussels Survey	04/07/2013	2013	30/05/1981	32	Female	Other	No data	Portugal	Southern Europe	Acute loose stools	No data	Positive	No data		No data	No data	No data	No data	Positive	Positive			Campylobacter jejuni	0.094	0.047	0.38	0.047	0.006	0.047	0.064	0.5
Brussels Survey	08/07/2013	2013	05/08/1976	37	Female	Other	No data	NEPAL	Southern Asia	Acute loose stools	No data	Positive	No data		No data	No data	No data	No data	No data	Positive			Campylobacter jejuni	0.125	0.047	0.5	0.094	0.004	0.047	0.125	0.5
Brussels Survey	04/07/2013	2013	12/05/1990	23	Female	Other	No data	France	Western Europe	Acute loose stools	No data	Positive	No data		No data	No data	No data	No data	Negative	Positive		37,7°C	Campylobacter jejuni	0.125	0.023	1.5	0.094	0.023	0.023	0.125	0.38
Brussels Survey	15/07/2013	2013	21/04/1993	20	Female	Other	No data	Hongeria	Eastern Europe	Acute loose stools	No data	Positive	No data		No data	No data	No data	No data	Negative	Positive			Campylobacter jejuni	0.125	32	0.75	16	0.016	4	256	0.5
Brussels Survey	24/07/2013	2013	07/08/2010	3	Male	Other	No data	France	Western Europe	Acute loose stools	No data	Positive	No data		No data	No data	No data	No data	Negative	Positive			Campylobacter jejuni	0.125	32	0.75	0.094	0.006	32	0.125	0.75
Brussels Survey	18/07/2013	2013	24/09/1954	59	Female	Other	No data	France	Western Europe	Acute loose stools	No data	Positive	No data		No data	No data	No data	No data	Negative	Positive			Campylobacter jejuni	0.25	32	4	16	0.064	12	256	1.5
Brussels Survey	19/07/2013	2013	03/03/1962	51	Male	Other	No data	Maroc	Northern Africa	Acute loose stools	No data	Positive	No data		No data	No data	No data	No data	Positive	Positive		38°C	Campylobacter jejuni	0.19	0.047	4	3	0.064	0.047	96	0.75
Brussels Survey	17/07/2013	2013	13/08/1991	22	Male	Other	No data	Indonesia	South-Eastern Asia	Acute loose stools	No data	Positive	No data		No data	No data	No data	No data	Negative	Positive			Campylobacter jejuni	0.125	32	1	32	0.023	4	256	0.75
Brussels Survey	24/07/2013	2013	07/07/2011	2	Male	Other	No data	Turkey	Western Asia	Acute loose stools	No data	Positive	No data		No data	No data	No data	No data	Negative	Positive			Campylobacter jejuni	0.19	32	0.75	0.19	0.004	8	0.094	0.75
Brussels Survey	10/07/2013	2013	19/12/1964	49	Male	Other	No data	Turkey	Western Asia	Persistant loose stools	No data	Positive	No data		No data	No data	No data	No data	Negative	Positive			Campylobacter jejuni	0.19	32	2	0.094	0.032	8	0.19	1.5
Brussels Survey	19/07/2013	2013	12/11/1974	39	Female	Other	No data	Turkey	Western Asia	Acute loose stools	No data	Positive	Positive	Acromonas veronii	No data	No data	No data	No data	Negative	Positive			Campylobacter jejuni	0.19	32	0.75	0.25	0.008	32	0.25	2
Brussels Survey	24/07/2013	2013	29/04/2011	2	Male	Other	No data	Romania	Eastern Europe	Acute loose stools	No data	Positive	No data		No data	No data	No data	No data	Positive	Positive		40°C	Campylobacter jejuni	0.125	0.064	0.75	8	0.006	0.032	32	0.5
Brussels Survey	23/07/2013	2013	18/01/2012	1	Female	Other	No data	Spain	Southern Europe	Acute loose stools	No data	Positive	No data		No data	No data	No data	No data	Positive	Positive		38°C	Campylobacter jejuni	0.125	32	1	8	0.023	8	48	1
Brussels Survey	29/07/2013	2013	29/01/1982	31	Female	Other	No data	Turkey	Western Asia	Acute loose stools	No data	Positive	No data		No data	No data	No data	No data	Negative	Positive			Campylobacter jejuni	0.094	3	1	4	0.008	4	32	0.5
Brussels Survey	29/07/2013	2013	31/01/1956	57	Female	Other	No data	Italy	Southern Europe	Acute loose stools	No data	Positive	No data		No data	No data	No data	No data	Negative	Positive		37,7°C	Campylobacter coli	0.064	6	1	0.5	0.016	4	1.5	0.38
Brussels Survey	25/07/2013	2013	30/05/1990	23	Male	Other	No data	Egypt	Northern Africa	Acute loose stools	No data	Positive	No data		No data	No data	No data	No data	Negative	Positive			Campylobacter jejuni	0.25	32	1	12	0.023	12	256	0.75
Brussels Survey	27/07/2013	2013	07/01/1968	45	Male	Other	No data	Germany	Western Europe	Acute loose stools	No data	Positive	No data		No data	No data	No data	No data	Positive	Positive			Campylobacter jejuni	0.25	0.094	0.5	0.064	0.006	0.064	0.094	0.75
Brussels Survey	31/07/2013	2013	05/12/1985	28	Male	Other	No data	Africa	Northern Africa	Acute loose stools	No data	Positive	No data		No data	No data	No data	No data	Positive	Positive		38,7°C	Campylobacter jejuni	0.094	0.064	0.75	0.064	0.008	0.047	0.094	0.38
Brussels Survey	16/08/2013	2013	18/05/1977	36	Female	Other	No data	France	Western Europe	Acute loose stools	No data	Positive	No data		No data	No data	No data	No data	Positive	Positive			Campylobacter coli	0.125	0.047	0.75	4	0.006	0.047	24	0.75
Brussels Survey	09/08/2013	2013	04/11/1982	31	Male	Other	No data	Vietnam	South-Eastern Asia	No data	No data	No data	No data		No data	No data	No data	No data	Negative	No data			Campylobacter jejuni	0.094	32	0.38	0.047	0.004	4	0.064	0.38
Brussels Survey	16/08/2013	2013	09/10/1958	55	Female	Other	No data	Turkey	Western Asia	Acute loose stools	No data	Positive	Positive	No data	No data	No data	No data	No data	Positive	Positive		39,4°C	Campylobacter jejuni	0.125	16	0.5	3	0.004	4	48	0.5
Brussels Survey	22/07/2013	2013	11/09/1991	22	Female	Other	No data	France	Western Europe	Acute loose stools	No data	Positive	No data		No data	No data	No data	No data	Negative	Positive			Campylobacter jejuni	256	32	1.5	16	0.032	12	256	256
Brussels Survey	19/07/2013	2013	1943-04-21	70	Male	Other	tourism (?)	Greece	Southern Europe	Acute loose stools	No data	Positive	No data		No data	No data	No data	No data	Negative	Positive			Campylobacter jejuni	0.19	0.064	0.5	0.064	0.006	0.032	0.094	0.094
Brussels Survey	16/07/2013	2013	22/02/1990	23	Male	Other	No data	Maroc	Northern Africa	Acute loose stools	No data	Positive	No data		No data	No data	No data	No data	Negative	Positive			Campylobacter coli	0.25	32	0.5	0.125	0.064	32	0.25	0.75
Brussels Survey	19/08/2013	2013	26/05/1979	34	Male	Other	No data	The Netherlands	Western Europe	Acute loose stools	No data	Positive	No data		No data	No data	No data	No data	Negative	Positive			Campylobacter coli	0.094	0.047	0.5	2	0.006	0.032	16	0.38
Brussels Survey	19/08/2013	2013	22/02/1977	36	Female	Other	No data	Ethopia	Eastern Africa	Acute loose stools	No data	Positive	No data		No data	No data	No data	No data	Positive	Positive			Campylobacter coli	0.094	6	0.19	24	0.004	3	256	0.5
Brussels Survey	26/08/2013	2013	18/11/1991	22	Male	Other	No data	Portugal	Southern Europe	Acute loose stools	No data	Positive	No data		No data	No data	No data	No data	Negative	Positive			Campylobacter jejuni	0.094	32	0.38	8	0.004	4	32	0.5
Brussels Survey	22/08/2013	2013	-	No data	Male	Other	No data	Tunis	Northern Africa	Acute loose stools	No data	Positive	No data		No data	No data	No data	No data	Positive	Positive		38°C	Campylobacter jejuni	0.5	32	0.19	0.125	0.064	3	0.094	0.38
Brussels Survey	21/08/2013	2013	24/10/1988	25	Female	No data	No data	United States of America	Northern America	Acute loose stools	No data	Positive	No data		No data	No data	No data	No data	Positive	Positive		38,4°C	Campylobacter jejuni	0.125	16	0.75	2	0.032	6	12	0.75
Brussels Survey	18/08/2013	2013	15/11/1997	16	Female	Other	No data	India	Southern Asia	Acute loose stools	No data	Positive	No data		No data	No data	No data	No data	Positive	Positive		40°C	Campylobacter jejuni	0.25	0.064	1	0.094	0.023	0.064	0.064	0.5
Brussels Survey	13/09/2013	2013	11/01/1995	18	Male	Other	No data	Turkey	Western Asia	Acute loose stools	No data	Positive	No data		No data	No data	No data	No data	No data	Positive			Campylobacter coli	1	32	3	24	0.125	32	256	0.5
Brussels Survey	30/09/2013	2013	-	No data	No data	Other	No data	Maroc	Northern Africa	Acute loose stools	No data	Positive	No data		No data	No data	No data	No data	Positive	Positive		38,5°C	Campylobacter jejuni	0.094	6	1	16	0.008	4	24	0.38
Brussels Survey	09/08/2013	2013	13/08/1982	31	Female	Other	Expat	Malasia	South-Eastern Asia	Persistant loose stools	No data	Positive	No data		No data	No data	No data	No data	Negative	Positive			Campylobacter jejuni	0.19	32	1	2	0.032	32	4	0.75
Brussels Survey	28/08/2013	2013	27/10/1963	50	Male	Other	No data	Spain	Southern Europe	Acute loose stools	No data	Positive	No data		No data	No data	No data	No data	Negative	Positive			Campylobacter jejuni	0.19	32	0.5	6	0.012	4	16	0.75
Brussels Survey	-	2013	06/03/2012	1	Male	Other	No data	France	Western Europe	No data	No data	No data	No data		No data	No data	No data	No data	No data	No data			Campylobacter jejuni	0.25	32	0.5	3	0.006	16	64	0.5
Brussels Routine	2008-01-22	2008	2006-05-15	1	Female	No data	No data	Spain	Southern Europe	Loose stools	No data	Positive	Negative		No data	Positive	Negative	Negative	Positive	Positive		Motif admi: diarrhées isolées. Pyrexie: oui. HC: non. GI: Vô & diarrhées. GEA sans déshydratation. EG: BEG. Signes de gravité: non;	Campylobacter jejuni	0.19	32	0.75	6	0.032	32	256	0.5
Brussels Routine	2008-02-15	2008	2006-05-08	1	Male	No data	No data	Guinée-Conakry	Western Africa	Loose stools	No data	Positive	Negative		No data	Negative	Positive	Negative	Positive	Positive		Motif admi: Pyrexie et SI de retour de Guinée. Pyrexie: 40°C. HC: nég. GI: diarrhées. GEA sans déshydratation avec pp. EG: BEG. Signes de gravité: non;	Campylobacter jejuni	0.125	32	0.38	0.125	0.006	8	0.094	0.5
Brussels Routine	2008-03-04	2008	2006-09-10	1	Female	Belgium	tourism (?)	Guinée-Conakry, Sierra Leone	Western Africa	Loose stools	No data	Positive	Negative		No data	Positive	Negative	Negative	Negative	Positive		Motif admi: diarrhées. Pyrexie: 37°C. HC: non. GI: Vô& diarrhées. GEA sans déshydratation. EG: BEG. Signes de gravité: non.	Campylobacter jejuni	0.125	0.032	0.25	0.047	0.004	0.023	0.064	0.25
Brussels Routine	2008-03-04	2008	2005-04-11	2	Female	Belgium	tourism (?)	Guinée-Conakry, Sierra Leone	Western Africa	Loose stools	No data	Positive	Negative		No data	Positive	Negative	Negative	Negative	Positive		Motif admi: diarrhées. Pyrexie: non. HC: non. GI: diarrhées. GEA sans déshydratation. EG: BEG. Signes de gravité: non.	Campylobacter coli	256	32	0.75	2	0.016	32	256	256
Brussels Routine	2008-04-16	2008	2007-09-02	0	Male	No data	No data	Germany	Western Europe	Loose stools	No data	Positive	Negative		No data	Positive	Negative	Negative	Negative	Positive		Motif admi: diarrhées isolées. Pyrexie: non. Age: 7 mois. HC: non. GI: diarrhées. GEA sans déshydratation: BEG. Signes de gravité: non;	Campylobacter jejuni	0.25	32	0.75	0.5	0.012	32	0.5	0.75
Brussels Routine	2008-05-07	2008	1945-06-29	6	Male	Belgium	tourism (?)	India	Southern Asia	Loose stools	No data	Positive	Negative		No data	Negative	Positive	Negative	Negative	Positive		Patient venant de l'extérieur (la fille est médecin). HC: non. Diarrhés Pas d'autre RC.	Campylobacter jejuni	0.125	16	0.75	8	0.016	4	128	0.25
Brussels Routine	2008-06-02	2008	1958-12-09	49	Male	Pakistan	No data	Pakistan	Southern Asia	Loose stools	No data	Positive	Negative		No data	Positive	Negative	Negative	Negative	Positive		Motif admi: diarrhées isolées. Pyrexie: non. HC: non. GI: diarrhées. GEA sans déshydratation. EG: DEG suite diarrhées. Signes de gravité: non;	Campylobacter coli	0.125	0.047	0.25	0.094	0.003	0.032	0.064	0.125
Brussels Routine	2008-07-22	2008	1980-12-31	27	Female	Belgium	business (?)	Kenya (10/07/2008); Yemen (01/07/2008); Laos (retour en 05/2008)	Eastern Africa	Loose stools	No data	Positive	Positive	Blastocystis hominis	No data	Negative	Positive	Negative	Negative	Positive		Motif admi: Travel clinic. Diarrhées & plaintes abdominales. Pyrexie: non. HC: non. GI: diarrhées. GEA sans déshydratation. EG: BEG. Signes de gravité: non.	Campylobacter coli	0.125	0.064	0.38	0.032	0.006	0.023	0.047	0.25
Brussels Routine	2008-08-15	2008	1987-05-20	21	Female	No data	No data	Poland, Russia	Eastern Europe	Loose stools	No data	Positive	Negative		No data	Positive	Negative	Negative	Positive	Positive		Motif admi: douleurs abdo et diarrhées isolées. Pyrexie: oui. 39°C. HC: non. GI: Vô & diarrhées. GEA sans déshydratation. EG: BEG Signes de gravité: non;	Campylobacter species	0.094	0.047	0.38	3	0.006	0.032	32	0.125
Brussels Routine	2008-08-19	2008	2004-06-04	4	Male	No data	No data	Maroc	Northern Africa	Loose stools	No data	Positive	Negative		No data	Positive	Negative	Negative	Positive	Positive		Motif admi: diarrhées isolées. Pyrexie: oui. 39,8°C. HC: non. GI: diarrhées. GEA avec déshydratation. EG: BEG Signes de gravité: non;	Campylobacter jejuni	0.19	32	0.25	2	0.006	8	24	0.5
Brussels Routine	2008-08-20	2008	2007-10-02	0	Male	No data	No data	Maroc	Northern Africa	Loose stools	No data	Positive	Negative		No data	Positive	Negative	Negative	Negative	Positive		Motif admi: diarrhées isolées. Pyrexie: non. HC: non. GI: diarrhées. GEA sans déshydratation. EG: BEG Signes de gravité: non;	Campylobacter coli	0.064	3	1	4	0.016	2	16	0.19
Brussels Routine	2008-08-26	2008	2003-04-09	5	Male	No data	No data	Poland	Eastern Europe	Loose stools	No data	Positive	Negative		No data	Positive	Negative	Negative	Positive	Positive		Motif admi: Fièvre & diarrhées isolées. Pyrexie: oui.38,5°C. HC: non. GI: diarrhées. GEA sans déshydratation. EG: BEG Signes de gravité: non;	Campylobacter jejuni	0.19	0.047	0.5	0.25	0.003	0.023	0.25	0.38
Brussels Routine	2008-09-07	2008	1987-07-10	21	Female	Belgium	No data	Turkey	Western Asia	Loose stools	No data	Positive	Negative		No data	Negative	Positive	Negative	Negative	Positive		Motif admi: Fièvre & douleurs diffuses.Pyrexie: 38°C. HC: non. GI: diarrhées. GEA sans déshydratation. EG: BEG. Signes de gravité: non.	Campylobacter jejuni	0.75	32	0.047	0.047	0.004	32	0.25	1.5
Brussels Routine	2008-09-14	2008	2007-07-20	1	Male	No data	No data	Maroc	Northern Africa	Loose stools	No data	Positive	Negative		No data	Positive	Negative	Negative	Positive	Positive		Motif admi: diarrhées isolées. Pyrexie: oui. 40°C. HC: non. GI: diarrhées. GEA sans déshydratation. EG: BEG Signes de gravité: non;	Campylobacter jejuni	0.125	32	0.75	8	0.023	6	64	0.25
Brussels Routine	2008-11-22	2008	2008-03-08	0	Female	Tchetchenia	VFR (?)	Tchetchenia	Eastern Europe	Loose stools	No data	Positive	Negative		8	Positive	Negative	Negative	Positive	Positive		Motif admi: diarrhées isolées depuis 8 jours. Pyrexie: oui, 39,5°C. HC: non. GI: diarrhées. GEA sans déshydratation. EG: BEG Signes de gravité: non;	Campylobacter jejuni	0.125	0.032	0.094	0.064	0.004	0.023	0.047	0.38
Brussels Routine	2009-01-27	2009	1976-10-26	32	Female	No data	No data	Gabon	Middle Africa	Loose stools	No data	Positive	Negative		No data	Positive	Negative	Negative	Negative	Positive		Motif admi: Nausées, & diarrhées isolées. Pyrexie: non. Malaise. HC: non. GI: diarrhées. GEA sans déshydratation. EG: BEG. Signes de gravité: non;	Campylobacter jejuni	0.25	0.064	1.5	0.125	0.023	0.047	0.25	1.5
Brussels Routine	2009-04-16	2009	1931-08-11	77	Male	Belgium	tourism (?)	France	Western Europe	Loose stools	No data	Positive	Negative		No data	Negative	Positive	Negative	Positive	Positive		Motif admi: Diarrhées. Pyrexie: oui. HC: non. GI: diarrhées. GEA sans déshydratation. EG: BEG. Signes de gravité: non;	Campylobacter jejuni	0.064	8	1	0.19	0.003	3	0.25	3
Brussels Routine	2009-06-12	2009	1968-10-28	40	Female	No data	No data	Greece	Southern Europe	Loose stools	No data	Positive	Negative		2	Positive	Negative	Negative	Negative	Positive		Motif admi: Maux de ventre. Diarrhées isolées. Pyrexie: non. HC: non. GI: diarrhées. GEA avec déshydratation modérée avec perte de poids 1kg et demi en 2j. EG: BEG. Signes de gravité: non;	Campylobacter jejuni	0.125	32	0.75	0.064	0.006	6	0.064	0.38
Brussels Routine	2009-06-19	2009	2009-01-15	0	Female	No data	No data	Spain	Southern Europe	Bloody stools	No data	Positive	Negative		2	Negative	Positive	Negative	Negative	Positive		Motif admi: < 17/06/09 diarrhées sanguinolentes avec glaires et douleurs abdo depuis le retour aisant pleurer bb. Pyrexie: oui. HC: non. GI: diarrhées et douleurs abdo et pleurs. GEA sans déshydratation. Pas de SI. EG: BEG. Signes de gravité: non;	Campylobacter jejuni	0.094	0.047	0.5	0.047	0.004	0.032	0.064	0.38
Brussels Routine	2009-07-06	2009	1980-03-11	29	Female	Belgium	No data	Rwanda	Eastern Africa	Loose stools	No data	Positive	Positive	Blastocystis hominis, Endolimax nana	No data	Negative	Negative	Negative	Negative	Positive		Motif admi: check up suite à retour du Ruanda (cetim). Pyrexie: non. HC: non. GI: non. Pas de GEA EG: BEG. Signes de gravité: non;	Campylobacter jejuni	0.19	32	1	8	0.047	12	32	1
Brussels Routine	2009-07-31	2009	1993-08-12	15	Female	Belgium	tourism (?)	Burkina Faso	Western Africa	Loose stools	No data	Positive	Positive	Salmonella sp.	No data	Negative	Positive	Negative	Negative	Positive		Motif d'admission: Diarrhées Pyrexie: non HC: non. GI: Diarrhées. Pas de RC.	Campylobacter jejuni	0.064	0.047	0.094	0.125	1	0.047	0.25	2
Brussels Routine	2009-08-19	2009	2007-03-21	2	Female	No data	No data	Tunis	Northern Africa	Loose stools	No data	Positive	Negative		No data	Positive	Negative	Negative	Negative	Positive		Motif admi: diarrhées isolées. Pyrexie: 38°C. HC: non. GI: diarrhées. GEA sans déshydratation. EG: BEG. Signes de gravité: non;	Campylobacter jejuni	0.125	32	1.5	8	0.023	32	256	0.75
Brussels Routine	2009-08-24	2009	2008-09-04	0	Male	No data	No data	Maroc	Northern Africa	Loose stools	No data	Positive	Negative		10	Positive	Negative	Negative	Negative	Positive		Motif admi: diarrhées depuis 10 j. Pyrexie: 38°C. HC: non. GI: Vô & diarrhées. GEA sans déshydratation. EG: BEG. Signes de gravité: non;	Campylobacter jejuni	0.094	32	0.5	6	0.006	6	32	0.75
Brussels Routine	2009-09-01	2009	1969-10-07	39	Male	Belgium	No data	India	Southern Asia	Loose stools	No data	Positive	Negative		4	Positive	Negative	Negative	Negative	Positive		Motif admi: Douleurs abdo & diarrhées isolées depuis 3-4 j. Pyrexie: 37,9°C. HC: non. GI: Vô & diarrhées selles molles et glaireuses. GEA sans déshydratation. EG: BEG. Signes de gravité: non;	Campylobacter coli	256	32	1.5	12	0.19	32	256	256
Brussels Routine	2009-10-27	2009	2006-07-17	3	Female	No data	No data	Maroc	Northern Africa	Normal consistancy	No data	Negative	Negative		84	Negative	Negative	Positive	Negative	Negative		Motif admi: Douleurs abdo et fièvre depuis 3 mois. Pyrexie: non. HC: non. GI:douleurs abdo. GEA sans déshydratation. EG: BEG. Signes de gravité: non;	Campylobacter jejuni	0.25	0.064	0.75	0.047	0.006	0.047	0.064	0.75
Brussels Routine	2010-02-11	2010	2009-02-21	0	Male	Pakistan	VFR (?)	Pakistan	Southern Asia	Loose stools	No data	Positive	Negative		308	Negative	Negative	Positive	Positive	Positive		Motif admi: Map de diarrhées à répétition chez un BB de 11 mois admis à l'HUDE le 02/02/2010. Pyrexie: 39 °C. HC: non. GI: Vô & diarrhées avec filet de sang. GEA sans déshydratation avec pp. EG: BEG. CRP = 27,5. Signes de gravité: non;	Campylobacter jejuni	0.25	32	1.5	0.064	0.016	6	0.19	1.5
Brussels Routine	2010-05-07	2010	2005-12-25	4	Female	No data	No data	France	Western Europe	Loose stools	No data	Positive	Negative		No data	Positive	Negative	Negative	Positive	Positive		Motif admi: Fièvre & diarrhées isolées. Pyrexie: 40 °C. HC: non. GI: Vô & diarrhées. GEA sans déshydratation. EG: BEG. Signes de gravité: non;	Campylobacter jejuni	0.094	32	0.5	3	0.012	3	32	0.5
Brussels Routine	2010-05-20	2010	1933-10-26	76	Male	No data	tourism (?)	Tunis	Northern Africa	Bloody stools	No data	Positive	Positive	O157 dans copro (?)	No data	Positive	Negative	Negative	Negative	Positive		Motif admi: diarrhées sanglantes. Pyrexie: non. HC: nég. GI: Vô alimentaire & diarrhées. Douleurs abdo en FIG. GEA sans déshydratation. EG: BEG. Signes de gravité: non;	Campylobacter jejuni	0.125	0.064	0.5	0.064	0.047	0.047	0.094	0.5
Brussels Routine	2010-06-21	2010	1977-06-20	33	Male	No data	No data	Spain	Southern Europe	Mucous stool	No data	Positive	Negative		No data	Positive	Negative	Negative	Positive	Positive		Motif admi: diarrhées aqueuses et douleur abdo. Pyrexie: 38 °C à 40 °C. HC: nég. GI: Vô & diarrhées. GEA sans déshydratation. EG: DEG. Signes de gravité: non;	Campylobacter jejuni	0.125	0.064	0.25	0.094	0.006	0.047	0.064	0.5
Brussels Routine	2010-08-02	2010	2009-09-12	0	Female	No data	No data	Maroc	Northern Africa	Loose stools	No data	Positive	Positive	Shigella flexineri	No data	Positive	Negative	Negative	Negative	Positive		Motif admi: diarrhées isolées. Pyrexie: non. HC: non. GI: diarrhées. GEA sans déshydratation. EG: BEG. Signes de gravité: non;	Campylobacter jejuni	0.094	32	0.75	0.125	0.032	32	0.094	0.5
Brussels Routine	2010-08-11	2010	2009-05-10	1	Male	No data	No data	Maroc	Northern Africa	Loose stools	No data	Positive	Negative		No data	Positive	Negative	Negative	Negative	Positive		Motif admi: diarrhées & vô. Pyrexie: oui pendant le séjour. HC: non. GI: Vô & diarrhées. GEA sans déshydratation. EG: BEG. Signes de gravité: non;	Campylobacter jejuni	0.094	32	0.5	6	0.008	32	96	0.75
Brussels Routine	2010-08-16	2010	2009-01-11	1	Female	Maroc	VFR (?)	Maroc	Northern Africa	Loose stools	No data	Positive	Negative		No data	Positive	Negative	Negative	Negative	Positive		Motif admi: diarrhées isolées. Pyrexie: non. HC: non. GI: diarrhées. GEA sans déshydratation. Pas de sang. EG: BEG. Signes de gravité: non;	Campylobacter jejuni	256	32	0.75	16	0.023	8	256	256
Brussels Routine	2010-08-30	2010	2009-10-27	0	Female	No data	No data	Bengladesh	Southern Asia	Loose stools	No data	Positive	Negative		No data	Positive	Negative	Negative	Positive	Positive		Motif admi: diarrhées isolées. Pyrexie: 39 °C. HC: non. GI: diarrhées. GEA sans déshydratation. EG: TBEG. Signes de gravité: non;	Campylobacter coli	0.094	0.064	1	0.064	0.064	0.047	0.094	0.38
Brussels Routine	2010-09-01	2010	2009-11-06	0	Male	Pakistan	VFR (?)	Pakistan	Southern Asia	Loose stools	No data	Positive	Negative		No data	Positive	Negative	Negative	Positive	Positive		Motif admi: Diarhées. Pyrexie: 38,9 °C. HC: non. GI: diarrhées. GEA sans déshydratation. EG: TBEG. Signes de gravité: non;	Campylobacter jejuni	0.19	32	0.5	16	0.012	32	256	1
Brussels Routine	2010-10-24	2010	2010-01-03	0	Female	No data	No data	Maroc	Northern Africa	Bloody stools	No data	Positive	Negative		7	Positive	Negative	Negative	Positive	Positive		Motif admi: Diarrhées avec du sang < 1 sem. Douleurs bas du ventre. Pyrexie: 39°C. HC: non. . GI: Vô & diarrhées. GEA avec déshydratation modérée. EG: BEG. Signes de gravité: non;	Campylobacter jejuni	0.094	16	0.75	12	0.047	2	256	0.38
Brussels Routine	2011-01-20	2011	2007-12-31	3	Female	No data	No data	Maroc	Northern Africa	Loose stools	No data	Positive	Negative		No data	Negative	Positive	Negative	Negative	Positive	yes	Motif admi: diarrhées récidivante. Pyrexie: non. HC: non. GI: diarrhées. GEA sans déshydratation avec pp. EG: BEG. Signes de gravité: non;	Campylobacter jejuni	0.125	32	0.38	0.032	0.008	4	0.064	0.5
Brussels Routine	2011-02-28	2011	1963-07-08	47	Male	England	No data	Jordany, Egypt, Equator	Western Asia	Loose stools	No data	Positive	Negative		No data	Negative	Positive	Negative	Negative	Positive		Motif admi: Pyrexie: non. HC: non. GI: Vô & diarrhées. GEA sans déshydratation. EG: AEG. Signes de gravité: non;	Campylobacter jejuni	0.19	32	0.5	3	0.023	32	32	0.38
Brussels Routine	2011-03-10	2011	1994-01-01	17	Male	Guinee Bissao	VFR (?)	Guinée Bissao	Western Africa	Loose stools	No data	Positive	Positive	Endolimax nana	No data	Negative	Negative	Positive	Negative	Positive		Motif admi: diarrhées. Pyrexie: non. HC: non. GI: diarrhées. Signes de gravité: non; Compl°: non. Neurol: non; Post infection.	Campylobacter jejuni	0.19	32	1	32	0.047	32	256	1
Brussels Routine	2011-04-08	2011	1980-09-03	30	Male	No data	No data	Sierra Leone	Western Africa	Loose stools	No data	Positive	Negative		No data	Negative	Positive	Negative	Positive	Positive		Motif admi: diarrhées isolées. Pyrexie: 39°C. HC: non. GI: diarrhées. GEA sans déshydratation. EG: BEG. Signes de gravité: non;	Campylobacter jejuni	0.047	0.032	0.5	0.047	0.008	0.032	0.064	0.25
Brussels Routine	2011-06-23	2011	2009-07-15	1	Female	No data	No data	Austria	Western Europe	Loose stools	No data	Positive	Negative		No data	Positive	Negative	Negative	Positive	Positive		Motif admi: Fièvre & diarrhées isolées. Pyrexie: 40,3°C. HC: non. GI: diarrhées. GEA sans déshydratation. EG: BEG. Signes de gravité: non;	Campylobacter jejuni	0.19	0.064	0.75	8	0.006	0.047	256	0.75
Brussels Routine	2011-06-27	2011	2010-06-07	1	Male	Maroc	VFR (?)	Maroc	Northern Africa	Loose stools	No data	Positive	Negative		No data	Negative	Positive	Negative	Positive	Positive		Motif admi: Arrivés du Maroc avec plaintes abdo & diarrhées & vô. Pyrexie: non. HC: non. GI: Vô & diarrhées. GEA avec déshydratation et acidose métabolique. EG: DEG. Signes de gravité: non;	Campylobacter jejuni	0.125	32	0.75	4	0.006	32	256	0.75
Brussels Routine	2011-08-03	2011	2009-09-08	1	Male	No data	No data	Germany, Spain	Southern Europe	Loose stools	No data	Positive	Negative		No data	Positive	Negative	Negative	Negative	Positive		Motif admi: diarrhées isolées. Pyrexie: 38,4°C. HC: non. GI: diarrhées. GEA sans déshydratation. EG: BEG. Signes de gravité: non;	Campylobacter jejuni	0.125	0.064	0.75	0.125	0.008	0.064	0.094	1
Brussels Routine	2011-08-31	2011	1955-06-01	56	Male	Belgium	No data	France	Western Europe	Mucous stool	No data	Positive	Negative		No data	Positive	Negative	Negative	Negative	Positive		Motif admi: diarrhées isolées. Pyrexie: non. HC: non. GI: diarrhées. GEA sans déshydratation. EG: BEG. Signes de gravité: non;	Campylobacter jejuni	0.125	24	0.75	0.094	0.012	32	0.094	0.38
Brussels Routine	2011-09-12	2011	1991-11-27	19	Female	No data	No data	Burkina Faso & Ghana	Western Africa	Loose stools	No data	Positive	Negative		No data	Positive	Negative	Negative	Negative	Positive		Motif admi: diarrhées isolées. Pyrexie: non. HC: non. GI: diarrhées. GEA sans déshydratation. EG: DEG. Signes de gravité: non;	Campylobacter jejuni	0.094	0.023	0.38	1.5	0.006	0.032	6	0.38
Brussels Routine	2011-09-24	2011	2004-04-06	7	Female	No data	No data	Cameroon	Middle Africa	Loose stools	No data	Positive	Negative		No data	Positive	Negative	Negative	Positive	Positive		Motif admi: diarrhées et vô. Pyrexie: 39°C. HC: nég. GI: Nô & Vô & diarrhées. GEA sans déshydratation. EG: BEG. Signes de gravité: non;	Campylobacter jejuni	0.19	32	0.5	4	0.012	32	12	1
Brussels Routine	2011-10-25	2011	1974-04-16	37	Female	Suède	No data	Bengladesh	Southern Asia	Loose stools	No data	Positive	Negative		No data	Positive	Negative	Negative	Negative	Positive		Motif admi: frissons nocturnes et douleurs musculaires diffuses. Pyrexie: non. HC: non. GI: diarrhées. GEA sans déshydratation. EG: BEG. Signes de gravité: non;	Campylobacter jejuni	0.094	32	0.75	0.064	0.023	32	0.094	0.5
Brussels Routine	2012-01-04	2012	2009-11-26	2	Female	Pakistan	VFR (?)	Pakistan	Southern Asia	Loose stools	No data	Positive	Positive	Salmonella Typhi	No data	Positive	Negative	Negative	Positive	Positive		Motif admi: fièvre & diarrhées isolées. Fièvre typhoïde acquise au Pakistan chez une fille de 2 ans Pyrexie: 39- 40°C. Age: 1 an. HC: nég. GI: Vô & diarhées. GEA à Salmonella et Campylobacter avec déshydratation. Signes de gravité: Compl°: non; Neurol: non; Post infect°:non	Campylobacter coli	0.094	32	0.75	0.094	0.004	4	1	1
Brussels Routine	2012-01-08	2012	2010-12-27	1	Male	Brazil	VFR (?)	Brazil	South America	Loose stools	No data	Positive	Negative		No data	Positive	Negative	Negative	Positive	Positive		Motif admi: fièvre & diarrhées isolées. Pyrexie: 38,5°C. Age: 1 an. HC: non. GI: Vô & diarhées. GEA sans déshydratation avec pp. Signes de gravité: non; Compl°: non Neurol: non; Post infect°: non	Campylobacter jejuni	0.064	32	1	6	0.016	4	256	2
Brussels Routine	2012-01-10	2012	2008-07-05	3	Female	Pakistan	VFR (?)	Pakistan	Southern Asia	Loose stools	No data	Positive	Negative		No data	Negative	Positive	Negative	Negative	Positive		Motif admi: Diarrhées. HC: non. GI: non. Signes de gravité: non. Dépistage négatif. Compl°: non. Neurol: non. Post infect°: non	Camp upsaliensis	0.125	32	1.5	0.094	0.012	8	1	4
Brussels Routine	2012-03-13	2012	1982-03-12	3	Female	Belgium	tourism (?)	France	Western Europe	Loose stools	No data	Positive	Negative		No data	Positive	Negative	Negative	Positive	Positive		Motif admi: fièvre & diarrhées isolées. Pyrexie: 38,5°C. Age: 30 ans. HC: nég. GI: nausées & diarhées. Douleurs abdominales peri ombilicales evoluant en crampes abdominales. Signes de gravité: frissons & arthralgie; CRP= 94,8. Compl°: non Neurol: non; Post infect°:non	Campylobacter jejuni	0.094	32	1.5	24	0.032	4	256	0.5
Brussels Routine	2012-06-03	2012	2010-03-31	2	Male	Brazil	VFR (?)	Brazil	South America	Mucous and blood in stool	No data	Positive	Positive	Giardia Lamblia	No data	Negative	Positive	Negative	Positive	Positive		Motif admi: revient du Brésil malade! Fièvre & diarrhées et sang dans les selles. Pyrexie: 39°C. Age: 26 mois. HC: non. GI: Vô & diarrhées. TBEG. Eupnéique: oui Signes de gravité: non; Compl°: non Neurol: non; Post infect°:non	Campylobacter jejuni	0.125	32	0.75	0.125	0.006	8	0.03	1
Brussels Routine	2012-06-12	2012	1985-04-04	27	Female	Germany	VFR (?)	Germany	Western Europe	Loose stools	No data	Positive	Negative		No data	Positive	Negative	Negative	Negative	Positive		Motif admi: Diarrhées. Pyrexie: non. Age: 25 ans. HC: non. GI: diarrhées. Signes de gravité: non; Compl°: non Neurol: non; Post infect°:non	Campylobacter coli	0.094	32	1	32	0.016	3	64	1
Brussels Routine	2012-06-14	2012	2000-10-10	11	Male	Belgium	tourism (?)	Maroc	Northern Africa	Loose stools	No data	Positive	Negative		No data	Positive	Negative	Negative	Negative	Positive		Patient venant de l'extérieur. HC: non. Pas de Rc dans le DM. INFO donnée par prescripteur sur le bon : retour de voyage Maroc & diarrhées.	Camp upsaliensis	0.094	32	1	0.064	0.047	4	0.12	0.5
Brussels Routine	2012-07-06	2012	1983-04-04	29	Female	No data	No data	Mozambique	Eastern Africa	Loose stools	No data	Positive	Negative		No data	Positive	Negative	Negative	Positive	Positive		Motif admi: Douleur abdominale. Pyrexie: non. Age: 29 ans. GEA probable avec deshydratation sévère et hypotension +++. Colite infectieuse à Campylobacter. HC: négatif. GI: Vô & diarhées. Signes de gravité: non; Compl°: non Neurol: non; Post infect°:non	Campylobacter jejuni	0.125	32	0.5	32	0.008	3	256	0.5
Brussels Routine	2012-07-11	2012	2009-12-21	2	Male	Guinée - Conakry	VFR (?)	Guinée-Conakry	Western Africa	Loose stools	No data	Positive	Negative		No data	Negative	Positive	Negative	Negative	Positive		Motif admi: diarrhées isolées et fatigue . Pyrexie:oui. HC: non. GI: diarrhées. Signes de gravité: non; Compl°: non Neurol: non; Post infect°: non	Campylobacter jejuni	0.094	32	0.38	0.064	0.008	8	0.25	1
Brussels Routine	2012-07-19	2012	2011-09-19	0	Male	No data	No data	Romania	Eastern Europe	Bloody stools	No data	Positive	Negative		No data	Positive	Negative	Negative	Positive	Positive		Motif admi: diarrhées isolées (avec sang). Pyrexie: 39°C. Age: 10 mois. HC: non. GI: diarrhées. Signes de gravité: non; Compl°: non Neurol: non; Post infect°: non	Campylobacter jejuni	0.094	32	2	6	0.75	6	64	1
Brussels Routine	2012-07-25	2012	2009-06-29	3	Male	No data	No data	Pakistan	Southern Asia	Loose stools	No data	Positive	Negative		No data	Positive	Negative	Negative	Negative	Positive		Motif admi: revient de voyage. Diarrhées isolées. Pyrexie: non. Age: 2,5 ans. HC: non. BEG. GI: diarrhées. Signes de gravité: non; Compl°: non Neurol: non; Post infect°:non	Camp upsaliensis	0.19	0.06	1	0.094	0.012	0.064	0.12	1
Brussels Routine	2012-07-28	2012	2005-11-25	6	Female	No data	No data	Maroc	Northern Africa	Mucous stool	No data	Positive	Negative		No data	Negative	Positive	Negative	Positive	Positive		Motif admi: diarrhées et vomissements. Pyrexie: 38,8°C. Age: 6,5 ans. GEA sans signe de déshydratation. HC: non. GI: Vô & diarrhées. Signes de gravité: non; Compl°: non Neurol: non; Post infect°:non	Campylobacter jejuni	0.094	32	1.5	0.064	0.016	32	0.06	1
Brussels Routine	2012-08-06	2012	2010-08-05	2	Female	Colombia - Turkish	tourism (?)	Tunis	Northern Africa	Loose stools	No data	Positive	Negative		No data	Positive	Negative	Negative	Positive	Positive		Motif admi: revient de Tunisie. Diarrhées isolées. Pyrexie: non. Age: 41 ans. HC: négatif. GI: diarrhées. ExEG. Signes de gravité: non; Compl°: non Neurol: non; Post infect°:non	Campylobacter jejuni	0.064	0.06	0.75	6	0.008	0.047	32	0.5
Brussels Routine	2012-08-27	2012	1993-03-03	19	Male	No data	No data	Democratic republic of the Congo	Middle Africa	Bloody stools	No data	Positive	Negative		No data	Negative	Negative	Positive	Positive	Positive		Motif admi: fièvre & diarrhées isolées. Pyrexie: oui. Age: 19 ans. HC: non. GI: diarrhées sanglantes. SDIP+. Compl°: signes de gravité non; Neurol: non; Post infect°:non	Campylobacter jejuni	0.38	0.06	0.38	0.094	0.006	0.047	0.12	1
Brussels Routine	2012-08-29	2012	2012-03-15	0	Male	No data	No data	Maroc	Northern Africa	Loose stools	No data	Positive	Negative		No data	Positive	Negative	Negative	Negative	Positive		Motif admi: HSM & diarrhées isolées. Pyrexie: non. Age: 7 mois. HC: non. GI: diarrhées. Selles vertes. BEG. Signes de gravité: non; Compl°: non Neurol: non; Post infect°:non	Campylobacter jejuni	0.094	32	1	2	0.032	4	32	1
Brussels Routine	2012-09-20	2012	2009-11-26	2	Male	No data	No data	Pakistan	Southern Asia	Loose stools	No data	Positive	Negative		No data	Positive	Negative	Negative	Negative	Positive		Motif admi: diarrhées isolées. Pyrexie: non. Age: 3 ans. HC: non. GI: diarrhées. Déshydratation légère avec 3% de perte de poids. Signes de gravité: non; Compl°: non Neurol: non; Post infect°:non	Campylobacter coli	0.125	32	1	8	0.023	32	128	2
Brussels Routine	2012-10-08	2012	2010-06-06	2	Male	No data	No data	Democratic republic of the Congo	Middle Africa	Loose stools	No data	Positive	Negative		No data	Negative	Negative	Positive	Negative	Positive		Motif admi: diarrhées isolées. Pyrexie: non. HC: non. GI: diarrhées. GEA avec déshydratation: EG: BEG. Signes de gravité: non;	Campylobacter jejuni	0.125	32	4	4	0.38	4	32	1
Brussels Routine	2012-10-25	2012	1958-06-12	54	Male	No data	No data	Tunis	Northern Africa	Loose stools	No data	Positive	Negative		No data	Negative	Negative	Positive	Negative	Positive		Motif admi: diarrhées isolées. Pyrexie: 38°C. HC: non. GI: diarrhées. GEA sans déshydratation. EG: BEG. Signes de gravité: non;	Campylobacter jejuni	0.094	32	0.75	0.064	0.006	4	0.12	0.5
Brussels Routine	2012-10-31	2012	2012-01-14	0	Male	No data	No data	Maroc	Northern Africa	Mucous stool	No data	Positive	Negative		No data	Positive	Negative	Negative	Negative	Positive		Motif admi: diarrhées isolées. Pyrexie: oui. HC: non. GI: Vô (< 1 mois) & diarrhées avec glaires. GEA sans déshydratation. BEG. Signes de gravité: non;	Campylobacter jejuni	0.125	0.12	0.75	0.064	0.006	0.047	0.12	1
Brussels Routine	2013-01-05	2013	2006-03-28	6	Male	Russia (adopted)	tourism (?)	Spain	Southern Europe	Loose stools	No data	Positive	Negative		No data	Positive	Negative	Negative	Negative	Positive		Motif admi: Pyrexie, CRP 71. HC : Neg GI:diarrhées 4 x/j depuis 4 jours Compl°:signes de gravité Eupnéique	Campylobacter jejuni	0.094	0.12	0.38	0.094	0.008	0.047	0.12	1
Brussels Routine	2013-03-01	2013	2012-02-17	1	Male	Nepal	VFR (?)	Nepal	Southern Asia	Mucous stool	No data	Positive	Negative		No data	Positive	Negative	Negative	Positive	Positive		Motif admi: Fièvre et diarrhées ! Pyrexie: 39,5°C. Age. : 1 an. HC : nég. GI: diarrhées + vô . Gémissements.Compl°:non. Signes de gravité: non. Dyspnéique. Neurol: non .Post infect°: non	Campylobacter jejuni	0.19	0.25	1.5	0.19	0.023	0.047	0.12	2
Brussels Routine	2013-05-17	2013	1966-12-20	46	Male	No data	No data	Canary Islands	Southern Europe	Loose stools	No data	Positive	Positive	Endolimax nana	No data	Positive	Negative	Negative	Negative	Positive		Motif admi: diarrhées isolées. Pyrexie: non. HC: non. GI: diarrhées. GEA sans déshydratation avec perte de poids >5 %. EG: BEG. Signes de gravité: non;	Campylobacter coli	0.125	32	1	4	0.008	4	32	1
Brussels Routine	2013-05-29	2013	2007-05-25	6	Female	Belgium	tourism (?)	Maroc	Northern Africa	Normal consistancy	No data	Negative	Negative		No data	Negative	Positive	Negative	Negative	Negative		Motif admi: suite douleurs abdominales Pyrexie: non. HC: non. GI: douleurs. GEA sans déshydratation. EG: BEG. Signes de gravité: non;	Campylobacter jejuni	0.064	32	1	0.064	0.023	3	0.12	0.5
Brussels Routine	2013-07-04	2013	2012-12-19	0	Male	No data	No data	Maroc	Northern Africa	Bloody stools	No data	Positive	Negative		No data	Positive	Negative	Negative	Negative	Positive		Motif admi: diarrhées isolées avec du sang. Pyrexie: 38,4°C. HC: non. GI: diarrhées. GEA sans déshydratation. EG: BEG. Signes de gravité: non;	Campylobacter jejuni	0.064	0.12	0.75	0.032	0.006	0.032	0.03	1
Brussels Routine	2013-07-26	2013	2013-05-28	0	Male	No data	tourism (?)	Italy	Southern Europe	Loose stools	No data	Positive	Negative		No data	Positive	Negative	Negative	Negative	Positive		Motif admi: diarrhées isolées. Pyrexie: non. HC: non. GI: diarrhées. GEA sans déshydratation. EG: BEG. Signes de gravité: non;	Campylobacter jejuni	0.094	0.06	1.5	0.064	0.023	0.064	0.06	0.5
Brussels Routine	2013-08-12	2013	1975-04-10	38	Female	Belgium	No data	Philippines	South-Eastern Asia	Loose stools	No data	Positive	Negative		No data	Negative	Negative	Positive	Negative	Positive		Motif admi: diarrhées qui durent depuis retour de voyage se présente à la consultation suite diarrhées lors séjour à l'étranger (non sanglant non glaireuses. Pyrexie: non. HC: non. GI: diarrhées. GEA sans déshydratation. EG: BEG. Signes de gravité: non;	Campylobacter curvus	0.19	32	1	0.25	0.023	16	0.12	0.5
Brussels Routine	2013-08-13	2013	2012-02-02	1	Male	Poland	VFR (?)	Poland	Eastern Europe	Bloody stools	No data	Positive	Negative		No data	Positive	Negative	Negative	Negative	Positive		Motif admi: diarrhées isolées teintées de sang. Pyrexie: non. HC: non. GI: diarrhées. GEA sans déshydratation avec perte de poids de 3,3 %. EG: BEG. Signes de gravité: non;	Campylobacter jejuni	0.25	32	3	64	0.032	4	256	2
Brussels Routine	2013-08-25	2013	2012-10-10	0	Male	Maroc	VFR (?)	Maroc	Northern Africa	Loose stools	No data	Positive	Negative		No data	Positive	Negative	Negative	Negative	Positive		Motif admi: Suspicion diarrhées isolées. Pyrexie: non. HC: non. GI: diarrhées. GEA sans déshydratation. EG: AEG. Signes de gravité: non;	Campylobacter coli	0.25	32	4	4	0.094	8	128	2
Brussels Routine	2013-08-27	2013	1969-06-30	44	Female	No data	No data	Maroc, Tunis	Northern Africa	Loose stools	No data	Positive	Negative		No data	Negative	Positive	Negative	Negative	Positive		Motif admi: diarrhées isolées (non sanglant non glaireuses. Pyrexie: non. HC: non. GI: diarrhées. GEA sans déshydratation. EG: BEG. Signes de gravité: non;	Campylobacter jejuni	0.19	32	0.75	6	0.016	6	128	1
Brussels Routine	2013-08-30	2013	2010-08-11	3	Male	No data	No data	Chad	Middle Africa	Loose stools	No data	Positive	Negative		No data	Negative	Positive	Negative	Positive	Positive		Motif admi: diarrhées isolées (non sanglant non glaireuses. Pyrexie: oui. HC: non. GI: diarrhées. GEA sans déshydratation. EG: BEG. Signes de gravité: oui: CRP 22,1.	Campylobacter jejuni	0.125	32	1.5	12	0.016	6	32	0.25
Brussels Routine	2013-09-19	2013	2011-12-07	1	Male	Equateur Guinee (adapted)	tourism (?)	Spain	Southern Europe	Loose stools	No data	Positive	Negative		No data	Negative	Positive	Negative	Positive	Positive		Motif admi: Fièvre diarrhées isolées (non sanglant non glaireuses. Pyrexie: 40°C. HC: non. GI: vô & diarrhées. GEA sans déshydratation. EG: BEG. Signes de gravité: non;	Campylobacter coli	0.19	32	1.5	12	0.047	32	256	1
Brussels Routine	2013-10-07	2013	1975-02-27	38	Female	Belgium	No data	South America	Carribean and Latin America	Loose stools	No data	Positive	Negative		No data	Negative	Negative	Positive	Negative	Positive		Motif d'admission: Patient venant de l'extérieur se présente chez le médecin pour douleurs dans le dos depuis le retour de voyage. Pas de GEA . Pas de diarrhées franches, selles molles à liquides, pas de pyrexie. HC: non. Pas de RC.	Campylobacter jejuni	1	32	3	0.38	0.064	32	0.06	1
Brussels Routine	2013-10-10	2013	2012-11-21	0	Male	Belgium	tourism (?)	Algeria	Northern Africa	Loose stools	No data	Positive	Negative		14	Negative	Negative	Positive	Positive	Positive		Motif admi: Vô depuis plus de 2 semaines et diarrhées isolées . Pyrexie: 38,7°C. HC: oui. GI: Vô & diarrhées. GEA sans déshydratation. EG: BEG. Signes de gravité: CRP = 51,8 (↑);	Campylobacter jejuni	0.125	0.064	4	0.25	0.064	0.064	0.5	4
Brussels Routine	2013-10-20	2013	2012-11-25	0	Female	Bulgaria	VFR (?)	Bulgaria	Eastern Europe	Loose stools	No data	Positive	Negative		No data	Positive	Negative	Negative	Negative	Positive		Motif admi: diarrhées isolées (non sanglant non glaireuses. Pyrexie: non. HC: non. GI: diarrhées. GEA sans déshydratation avec perte de poids de 4,5%. EG: BEG. Signes de gravité: non;	Campylobacter jejuni	0.19	32	0.75	2	0.004	6	32	1
Brussels Routine	2013-10-22	2013	1989-01-14	24	Female	No data	No data	Democratic republic of the Congo	Middle Africa	Loose stools	No data	Positive	Negative		No data	Positive	Negative	Negative	Positive	Positive		Motif admi: diarrhées isolées avec sang (Tourista). Pyrexie: non. HC: non. GI: diarrhées ét dysenterie aiguë. GEA sans déshydratation. EG: BEG. Signes de gravité: non;	Campylobacter jejuni	0.094	32	1	0.064	0.008	32	0.06	0.5
Brussels Routine	2013-11-15	2013	2012-04-15	1	Male	Cameroon	VFR (?)	Cameroon	Middle Africa	Normal consistancy	No data	Negative	Negative		No data	Negative	Positive	Negative	Negative	Negative		Motif admi: Pâleur & fatigue (non sanglant non glaireuses. Pyrexie: 38, 46 °C. HC: non. GI: diarrhées. GEA sans déshydratation. EG: BEG. Signes de gravité: non;	Campylobacter jejuni	0.094	32	0.5	0.047	0.012	4	0.12	0.25
Brussels Routine	2013-12-05	2013	2012-11-15	1	Male	Belgium	tourism (?)	Bengladesh	Southern Asia	Bloody stools	No data	Positive	Negative		No data	Negative	Positive	Negative	Negative	Positive		Motif admi: diarrhées et refus de manger et sang dans les selles. Pyrexie: non. HC: non. GI: diarrhées. GEA sans déshydratation. EG: BEG. Signes de gravité: non.	Campylobacter jejuni	0.064	0.06	1	0.094	0.012	0.064	0.12	0.25
